# Supplementary material for: Impact on clinical outcomes from transcatheter closure of the Fontan fenestration: A systematic review and meta-analysis
Source: Front Pediatr. 2022 Oct 4;10:915045. doi: 10.3389/fped.2022.915045 (PMC9576841; doi:10.3389/fped.2022.915045)
Supplement: Supplementary file 1 [file Table_1.XLSX]

## Sheet: Sheet1
Author (reference)	Fontan	age (years)			O2 Sat. %	PA pressure	fenestration				interval (months)	O2 Sat. %	PA pressure
	n.of patients	mean ± S.D.	median	range	mean ± S.D.	mean mmHg	n. of patients	size mm	closed int.	%	mean ± S.D.	mean ± S.D.	mean ± S.D.
Al-Hay (35)	124		9.2	1.5 - 18.3	84.7	12.9	116	median 4(3-8)	26	22.4		95.2	14.6
Apostolopoulou (36)	5	16.3	14.5	5.0 - 31.0	84	<13	5	5	5	100		95	<15
Atz (37)	361	11.2 ± 3.2			84.6 ± 4.9	11.2. ± 3.1	361	NA	136	37.7	7.7 ± 2.7	89 ± 5
Azakie (38)	45	2.6 ± 1.1			83 ± 4	11 ± 2	38	median 4(3-5)	15	39.5
Bordacova (39)	26	10.4		3.0 - 26.0	82 ± 2.1		26	mean 3.5(3-4)	26	100		91.3 ± 1.2
Boshoff (40)	68	6.4 ± 2.9			84 ± 4		65	median 5(4-6)	63	96.9	1.4 ± 2.1	95 ± 2
Bradley (41)	30		4	2.4 - 8.8	92	10.5	30	8	10	33.3		97.5	13
Brown (42)	220		2.5	1.0 - 45.0			202	2.5-3.5	3	1.5	6.7 ± 3.9
Cowley (43)	13	4.6. ± 4.8		2.0 - 19.5	89.3 ± 4.5	11.6 ± 2.4	13	4	13	100	1.4. ± 1.2	95.6 ± 2.8	12.7 ± 1.9
Day (44)	65				81 ± 1	15.0 ± 0.7	22	NA	9	40.9	2
Ebeid (45)	4	4.89 ± 1.0			82.5 ± 11	9.5 ± 2.8	4	NA	4	100	35	93.0 ± 3.0	15.3 ± 2.7
Franco (46)	4	14.5		6.4 - 18.0			4	4	4	100	8
Goff (47)	154	3.4		0.8 - 40.0	87.5 ± 5.7	12.9 ± 3.1	154	4	154	100	9	91.6 ± 4.7	14.8 ± 3.8
Goreczny (48)	102		6.1	3.9 - 10.6	84.8 ± 6.1	14.2 ± 2.2	47	5.1 ± 1.2	47	100	12.6	97.6 ± 2.9	15.6 ± 2.2
Gorla (49)	67	5.4 ± 0.8					67	4	11	6.4
Hannan. (50)	137		4.6	1.5 - 17.0			69	initially 5, then 4	14	20.3	69
Hansen (51)	90				88 ± 5	13.3 ± 1.7	90	>4	48	53.3	21	96.0 ± 2.0	14.1 v 1.9
Hosein (52)	406			0.8 - 52.0	80		216	5	42	19.4
Hsia (53)	46	13 ± 6			88 ± 5	11.2 ± 4.0	21	NA	4	19	91.2 ± 40.8	93 ± 3	12.3 ± 3.9
Kim (54)	13	5.1 ± 2.4	4.3	2.7 - 11.7	89.7	9.7	13	3.5-5 or 5,6	13	100	32	95	11.7
Malekzadeh (55)	50	7.8 ± 3.8		2.6 - 20.4	89 ± 5.8	11 ± 2.8	50	5,6,7	50	100	13 ± 37	96 ± 2.9	13 ± 2.8
Marini (56)	6		11		91.5 ± 4.4	10.8 ± 2.5	6	5,6,7	6	100	33.3	98.5 ± 1.9	11.8 ± 2.8
Masura (57)	41		8	2.5 - 26.0	82.0 ± 5.0	13.1 ± 14.1	41	NA	38	92.7	14	92.0 ± 3.0	14.1 ± 3.4
Mays (58)	20	11.4 ± 5.5		4.5 - 25.0	92	11.0 ± 2.0	20	NA	20	100	12 ± 2	96	12.0 ± 2.0
McCrossan (59)	13	7.7 ± 2.5		4.5 - 14.0	84.2	12.3	13	4(n=4), 5 (n=9)	13	100	16 ± 7.4	96.1	12.8
Meadows (60)	20		10	5.0 - 46.0	88.7 ± 3.6	13.6	20	4	20	100		95.3 ± 1.8	15.1
Momenah (61)	16	10.3		6.0-13.0	85.1 ± 7.9	11.7 ± 3.5	16	4, 5, 6	16	100		94.5 ± 3.6	13.9 ± 2.5
Moore (62)	10	7.0 ± 4.1		1.7-15.0	87.9 ± 3.0	12.7 ± 2.5	10	4, 5, 6	10	100		96.3 ± 0.9	13.9 ± 2.9
Reinhardt (63)	21				94		21	5	21	100		84
Sfyridis (64)	26	5.7		3.0 - 29.4			26	NA	10	38.5	62.7 ± 4.6
Stamm (65)	135	5.1		1.3 - 39.0			98	3.5, 4, 5, 6	36	36.7	69.6	90.3 ± 4.4	15.6±4.8
total	2338						1895		877
							0.811		0.4627
