# Supplementary material for: Impact on clinical outcomes from transcatheter closure of the Fontan fenestration: A systematic review and meta-analysis
Source: Front Pediatr. 2022 Oct 4;10:915045. doi: 10.3389/fped.2022.915045 (PMC9576841; doi:10.3389/fped.2022.915045)
Supplement: Supplementary file 2 [file Table_2.XLSX]

## Sheet: Sheet1
Author (reference)	Fontan	age (years)			O2 Sat. %	PA pressure	fenestration					technique		interval (months)	O2 Sat. %	PA pressure	indication
	n. of patients	mean ± S.D.	median	range	mean ± S.D.	mean mmHg	yes	no	size	created	enl/stented	cath.	surgery	mean ± S.D.	mean ± S.D.	mean mmHg	PLE	PB
Aldoss (66)	6	10	9.2	6.3 - 14.5	93	17	0	6		6	6	6		79	86.5	13	5	1
Bar-Cohen (67)	32	3.9		0.9 - 19.8	89.7 ± 6.5	19.3 ± 4.8	29	3		3	5	8		3.5	82.1 ± 7.8	18.9 ± 0.4	5
Brown (42)	220		2.5	1 - 45			202	18	3.0-3.5	1			1	6.7 ± 3.9			1
Franco (46)	2			7.2 - 14.3							2			2.0 - 9.9
Franco (46)	76	14.5		6.4 - 18.0			0	76		4
Hannan (50)	137		4.6	1.5 -17.0			69	68	4.0-5.0	2	4			69
Hirsch (68)	636		2			12			2.8-3.0	1							1
Hosein (52)	406			0.8 - 52	80		216	190	5	11	8
Petko (69)	5									5			5				5
Quandt (70)	12				95						12			12.8	88
Reinhardt (63)	42				94					10	11				84
Rupp (71)	6									6
Vyas (72)	7		18	13 - 41	95.6 ± 2.1	17.4 ± 2.9								43.2	89.6 ± 3.2	17.6 ± 3.4	7
	1587						516	361		49	48
										0.1357	0.093
